# Supplementary material for: Galectin-3 alters the lateral mobility and clustering of β1-integrin receptors
Source: PLoS One. 2017 Oct 10;12(10):e0184378. doi: 10.1371/journal.pone.0184378 (PMC5634555; doi:10.1371/journal.pone.0184378)
Supplement: S2 File — A table of fit microdiffusion values for the conditions shown in Fig 1. (XLSX) [file pone.0184378.s002.xlsx]

## Sheet: Sheet1
PBS control	LNnT	NanI	Gal3C PBS	Gal3 50 PBS		Data provided are microdiffusion constants of individual trajectories.
5.08e-12	5.71e-11	6.22e-11	3.53e-11	2.43e-11		Units are [cm2sec-1]
1.32e-12	1.58e-11	1.07e-11	1.3e-11	2.33e-11
3.05e-12	2.78e-12	7e-11	1.85e-12	8.54e-12
4.93e-12	8.64e-12	7.13e-11	1.78e-11	6.23e-11
1.14e-11	6.45e-10	8.28e-12	3.7e-11	1.4e-10
7.49e-12	3.18e-11	4.81e-11	1.22e-10	2.87e-11
6.6e-11	1.56e-09	1.08e-11	1.5e-10	2.02e-11
1.14e-11	1.23e-10	1.21e-11	3.13e-11	7.47e-11
3.43e-12	1.95e-11	1.87e-12	2.28e-11	6.75e-11
1.08e-11	7.33e-10	6.76e-11	7.86e-11	1.34e-10
9.85e-12	1.59e-10	1.56e-10	2.95e-11	3.28e-10
1.37e-12	2.43e-12	1.03e-12	4.17e-11	4.05e-11
4.83e-11	1.68e-11	1.68e-10	1.36e-11	2.98e-12
6e-12	1.72e-11	3.41e-11	7.13e-12	1.13e-10
5.72e-12	7.99e-11	2.59e-11	7.46e-12	1.3e-11
2.96e-11	6.57e-12	2.68e-11	1.91e-11	1.69e-10
3.31e-12	8.67e-11	1.47e-10	4.66e-11	5.1e-12
3.55e-12	5.91e-12	7.38e-12	8.35e-10	2.73e-10
8.07e-12	7.31e-12	1.2e-11	5.82e-12	4.56e-10
2.7e-11	3.8e-12	3.71e-11	1.31e-11	7.14e-11
3.2e-12	5.5e-11	5.58e-11	8.46e-10	2.84e-10
6.06e-12	1.35e-11	3.33e-11	1.88e-10	1.23e-10
9.89e-12	1.22e-11	1.17e-10	1.56e-11	3.11e-10
6.37e-12	2.14e-10	1.14e-10	8.44e-11	1.05e-12
8.83e-12	7.64e-12	1.72e-11	3.09e-10	6.88e-11
1.13e-11	5.32e-11	4.55e-11	1.68e-10	9.89e-12
1.41e-12	2.52e-11	1.04e-10	2.88e-10	1.08e-11
2.12e-12	1.59e-11	2.14e-10	7.62e-12	1.26e-12
5.45e-12	6.01e-11	5.56e-11	3.3e-11	1.02e-11
4.51e-11	1.41e-10	1.94e-11	3.04e-11	1.03e-11
1.44e-12	5.36e-10	2.92e-10	5.27e-12	6.24e-12
1.18e-11	7.72e-11	8.63e-11	2.7e-10	2.95e-11
1.73e-12	2.93e-11	1.72e-10	1.75e-11	2.65e-11
2.88e-12	2.25e-11	2.2e-10	1.44e-11	5.54e-11
2.02e-12	2.16e-10	6.77e-11	2.49e-10	1.18e-11
2.2e-12	2.03e-11	6e-11	7.03e-12	1.95e-10
4.6e-12	1.14e-11	7.88e-11	1.32e-11	9.61e-11
8.77e-12	4.98e-11	3.54e-11	3.38e-11	5.67e-11
2.05e-12	4.6e-11	3.29e-11	5.85e-12	3.07e-10
2.36e-12	1.64e-10	1.34e-11	3.04e-11	2.33e-11
1.51e-12	1.89e-11	3.65e-11	1.93e-10	4.18e-10
4.06e-12	5.12e-11	7.28e-11	7.05e-11	4.93e-11
9.46e-12	2.65e-11	1.52e-10	6.94e-11	3.03e-11
6.34e-12	4.9e-11	2.69e-10	8.07e-10	5.23e-11
9.36e-12	7.5e-12	4.5e-11	1.28e-10	8.74e-10
8.4e-12	1.26e-10	8.56e-11	7.48e-12	6.57e-10
6.26e-12	1.1e-10	1.31e-11	7.49e-12	2.11e-11
6.35e-12	1.09e-12	2.47e-11	2.09e-11	8.35e-11
4.08e-11	9.18e-12	1.29e-10	5.1e-12	3.12e-11
1.62e-11	1.73e-10	1.33e-11	1.96e-11	8.49e-12
9.36e-12	3.14e-09	2.93e-10	5.77e-11	1.09e-09
1.28e-11	4.57e-10	1.09e-12	1.09e-11	2.23e-11
7.4e-10	5.66e-11	2.47e-11	1.41e-10	2.56e-10
2.19e-11	2.45e-09	2.03e-10	3.41e-11	6.02e-11
5.33e-11	1.19e-10	1.09e-10	6.83e-11	1.65e-10
2.07e-11	4.18e-10	3.27e-10	1.13e-10	2.87e-10
5.33e-12	7.11e-10	4.11e-11	8.53e-11	1.21e-11
3.02e-12	2.54e-11	8.54e-11	8.73e-12	9.35e-11
2.1e-10	1.69e-10	3.42e-10	2.34e-11	1.46e-11
4.53e-11	1.41e-09	6.67e-11	6.24e-12	2.64e-11
6.37e-12	9.13e-10	4.47e-12	4.35e-12	5.16e-11
2.4e-12	7.65e-11	2.12e-10	2.57e-12	3.16e-10
3.01e-11	1.69e-11	1.1e-10	3.78e-11	2.41e-10
2.55e-12	5.86e-11	4.08e-11	1.12e-11	9.55e-11
4.3e-12	1.44e-10	2.05e-11	7.82e-12	3.06e-11
5.1e-11	9.33e-11	2.33e-10	8.67e-11	1.46e-09
7.15e-11	6.92e-11	1.12e-10	1.54e-10	2.66e-10
9.42e-12	2.11e-11	1.91e-10	1.4e-10	2.23e-10
8.67e-12	1.63e-10	1.72e-11	9.71e-12	3.29e-10
1.83e-11	4.29e-11	9.46e-12	1.72e-12	2.96e-10
2.37e-11	3.73e-10	1.96e-11	6.68e-11	9.37e-11
1.15e-11	4.8e-11	7.39e-12	5.98e-11	3.56e-10
2.24e-10	2.83e-11	1.03e-10	3.84e-11	1e-10
2.64e-11	1.66e-11	4.2e-12	2.35e-11	2.78e-10
1.04e-10	1.44e-10	4.73e-11	1.58e-10	3.88e-10
1.67e-10	1.04e-10	2.09e-12	4.97e-11	1.99e-10
1.85e-10	3.95e-11	1.46e-10	5.04e-12	9.04e-11
5.33e-12	5.53e-11	8.76e-12	4.09e-12	1.17e-10
1.81e-11	2.3e-11	5.33e-11	1.42e-10	1.37e-10
5.32e-11	1.04e-10	1.09e-11	4.35e-11	1.03e-10
2.19e-11	2.23e-11	1.38e-11	2.51e-12	4.86e-10
4.31e-11	3.23e-12	6.53e-12	7.72e-11	2.73e-09
2.83e-10	2.08e-09	4.19e-11	2.91e-11	3.33e-10
2.63e-11	1.12e-10	3.49e-12	3.95e-11	3.1e-10
2.3e-12	2.42e-11	1.49e-12	2.62e-11	9.28e-10
9.48e-11	3.63e-10	9.83e-12	3.73e-12	2.62e-10
1.88e-11	1.47e-11	3.47e-12	7.24e-11	4.35e-10
1.31e-12	4.1e-09	5.64e-11	3.05e-11	9.02e-10
3.38e-12	1.58e-10	4.83e-12	4.61e-12	2.9e-11
1.15e-11	2.42e-11	6.49e-12	4.49e-11	3.87e-10
4.35e-11	5.04e-10	8.14e-11	2.8e-11	1.08e-09
5.32e-12	1.6e-11	7.6e-11	4.39e-10	1.99e-11
2.62e-10	5.92e-11	8.77e-12	4.89e-12	9.07e-12
2.3e-10	9.35e-11	1.85e-12	4.6e-11	1.15e-11
3.12e-11	7.42e-10	1.59e-10	2.31e-11	3.42e-11
1.2e-10	2.42e-10	1.01e-10	2.08e-10	6.74e-11
8.41e-11	5.38e-10	1.41e-10	3.33e-10	1.38e-10
1.01e-11	5.41e-10	8.59e-12	3.92e-11	8.61e-10
9.42e-12	7.25e-11	1.18e-10	9.03e-11	1.23e-11
3.47e-12	5.1e-10	4.44e-11	6.72e-10	1.34e-11
1.05e-11	5.57e-10	3.05e-12	2.83e-11	1.99e-11
1.8e-11	2.49e-10	1.52e-11	2.68e-11	1.27e-10
5.11e-11	4.5e-12	1.42e-11	2.04e-11	5.76e-10
4.09e-10	1.05e-11	7.63e-11	4.8e-11	3.15e-11
1.8e-11	5.26e-11	2.5e-11	2.57e-11	2.14e-11
7.06e-11	4.43e-10	4e-10	1.42e-12	2.48e-11
1.2e-10	7.33e-11	3.2e-12	2.12e-11	1.1e-10
2.82e-12	3.22e-10	4.47e-11	2.24e-10	1.33e-10
2.27e-11	9.97e-12	1.37e-10	1.12e-11	4.18e-11
2.71e-11	1.09e-10	1.88e-11	1.03e-10	7.24e-11
7.02e-11	7.9e-11	2.4e-12	8.96e-11	1.01e-10
5.37e-10	1.13e-10	1.44e-10	1.52e-11	1.02e-10
2.24e-12	2.39e-12	1.88e-11	1.26e-09	2.57e-10
8.17e-12	3.18e-09	3.17e-10	1.97e-11	3.31e-11
1.44e-10	2.5e-11	1.9e-10	1.16e-09	5.13e-12
3.15e-11	8.04e-12	2.59e-11	2.25e-12	3.73e-10
2.53e-10	2.83e-11	8.48e-12	1.02e-11	8.95e-11
1.55e-09	3.95e-12	3.72e-12	1.2e-11	5.29e-11
5.75e-11	2.54e-12	4.57e-11	6.38e-12	1.73e-10
4.05e-10	1.81e-10	6.18e-11	6.17e-12	1.69e-10
1.56e-10	6.14e-12	8.7e-11	1.13e-11	2.72e-11
7.24e-11	1.19e-10	5.37e-11	1.17e-11	1.39e-10
1.68e-11	1.18e-11	3.56e-12	8.09e-12	1.55e-10
4.02e-11	2.77e-12	7.08e-11	1.23e-10	1.59e-11
1.5e-10	2.41e-12	1e-11	6.49e-12	3.77e-10
1.84e-11	2.34e-11	2.8e-12	9.75e-11	6.19e-10
4.35e-10	9.21e-11	7.26e-11	2.47e-10	5.46e-11
5.66e-11	6.98e-10	7.88e-11	6.43e-12	6.08e-11
3.71e-11	2.75e-10	3.79e-11	9.7e-12	2.94e-11
4.04e-11	6.61e-10	7.11e-11	7.76e-11	2.59e-10
3e-10	1.98e-11	5.87e-11	1.5e-11	1.09e-10
3.79e-10	3.66e-12	8.58e-11	1.78e-11	4.72e-11
5.77e-11	9.81e-12	3.08e-11	6.06e-11	1.44e-10
5.18e-10	2.81e-10	4.01e-10	7.91e-10	2.27e-10
5.51e-11	2.8e-11	4.22e-12	1.01e-11	4.33e-10
3.08e-11	8.77e-11	7.07e-12	1.58e-11	4.04e-11
1.17e-10	1.54e-10	4.98e-10		5.17e-10
2.4e-10	8.03e-10	6.79e-11		1.15e-10
2.87e-10	2.21e-10	1.15e-10		3.12e-10
8.03e-11	3.33e-11	4.22e-11		2.69e-11
6.06e-10	8.33e-12	1.28e-10		1.73e-10
2.61e-10	2.84e-10	3.53e-11		1.38e-10
2.41e-10	8.79e-11	3.94e-11		1.19e-11
3.17e-11	3.17e-11	4.8e-12		1.41e-11
1.12e-10	2.08e-10	1.2e-10		5.62e-12
3.08e-10	3.41e-11	9.38e-12		1.75e-10
3.85e-10	2.34e-11	3.58e-11		2.75e-11
1.57e-11	5.22e-11	4.26e-10		1.28e-10
5.9e-11	1.38e-12	1.69e-11		4.64e-11
1.52e-10	2.37e-11	3.1e-10		1.14e-11
9.51e-11	6.12e-10	1.38e-11		1.18e-10
2.79e-12	5.18e-11	2.1e-11		4.15e-11
5.48e-11	5.27e-11	1.2e-10		3.64e-11
4.63e-12	4.76e-12	6.33e-11		1.7e-11
4.69e-12	1.07e-10	5.42e-11		1.3e-11
8.66e-12	5.24e-11	1.78e-11		1.14e-11
1.5e-11	1.97e-11	6.37e-10		6.57e-12
7.4e-12	1.17e-09	6.51e-10		1.83e-10
8.75e-12	1.06e-10	3.47e-11		3.37e-10
4.05e-12	1.01e-10	2.21e-11		2.26e-11
1.03e-11	1.29e-09	6.57e-11		1.13e-11
1.53e-10	3.61e-10	1.03e-10		6.45e-12
1.76e-11	1.22e-10	2.44e-10		5.2e-11
7.1e-10	1.84e-10	9.99e-12		2.54e-11
1.22e-10	5.88e-12	1.85e-11		1.71e-10
2.29e-11	1.16e-10	1.43e-10		2.57e-11
2.11e-11	1.62e-10	6.11e-11		2.67e-11
6.09e-12	2.22e-11	3.18e-10		2.34e-10
1.03e-11	1.05e-11	4.04e-10		1.93e-11
3.95e-12	2.43e-11	1.98e-11		3.62e-12
1.77e-11	4.08e-11	1.7e-12		1.02e-11
3.92e-12	8.74e-12	1.46e-10		1.65e-11
1.35e-11	4.12e-12	8.93e-11		9.09e-11
5.9e-12	6.86e-11	2.32e-11		1.51e-10
7.02e-11	3.33e-10	1.89e-11		5.8e-12
2.27e-11	6.32e-12	1.52e-11		6.65e-11
3.7e-12	2.18e-09	5.76e-11		9.38e-11
2.7e-11		2.86e-10		5.42e-11
1.82e-10		2.67e-11		3.34e-10
4.65e-10		7.59e-11		2.69e-10
6.22e-12		1.17e-10		2.82e-10
3.14e-12		3.4e-10		1.16e-09
2.94e-11		6.61e-11		7.64e-11
9.47e-12		3.26e-12
8.95e-12		1.49e-11
1.25e-12		1.95e-11
3.31e-12		1.47e-11
8.58e-12		1.3e-11
9.97e-12		6.3e-12
3.07e-12		1.71e-11
1.79e-12		1.31e-10
2.59e-12		2.16e-11
1.61e-11		2.67e-10
2.6e-12		1.14e-10
5.79e-12		1.14e-10
1.68e-12		7.36e-12
3.3e-12		6.44e-12
4.52e-11		3.65e-11
4.3e-12		1.62e-10
1.18e-11		1.62e-11
3.51e-11		4.72e-10
1.61e-11		1.84e-11
6.15e-10		1.25e-10
3.09e-10		1.34e-11
2.78e-10		2.87e-10
3.43e-10		1.67e-11
2.56e-12		8.47e-12
4.85e-11		4.62e-11
9.61e-09		1.54e-10
1.36e-10		1.65e-10
2.76e-10		2.94e-11
3.59e-10		2.88e-10
6.12e-10		1.33e-10
6.65e-12		1.04e-11
1.04e-12		4.83e-10
3.11e-12		2.6e-11
1.42e-11		1.17e-10
1.79e-10		4.34e-12
7.82e-12		2.01e-09
1.9e-11		6.35e-12
3.59e-12		1.19e-10
6.83e-12		2.57e-10
4.05e-11		6.26e-11
2.38e-11		4.25e-12
2.98e-11		5.27e-11
7.64e-10		5.04e-11
1.96e-10		3.53e-11
1.14e-11		3.29e-10
3.28e-10		5.23e-11
3.74e-11		5.8e-11
4.08e-12		2.63e-10
2.39e-11		4.55e-10
4.73e-10		2.63e-11
2.02e-10		6.55e-11
1.72e-11		2.6e-10
8.17e-11		5.77e-11
7.93e-11		1.19e-11
1.55e-11		3.22e-11
1.47e-11		3.82e-11
1.09e-10		6.58e-11
7.86e-10		2.79e-11
3.6e-10		2.4e-11
4.52e-11		2.74e-12
8.85e-11		1.19e-11
5.95e-12		4.1e-12
7.31e-11		1.93e-11
1.15e-10		7.67e-12
2.49e-11		1.05e-11
9.71e-12		1.05e-12
5.45e-10		2.96e-12
2.07e-10		1.25e-10
3.95e-11		1.27e-10
5.44e-12		2.02e-11
5.06e-12		1.9e-10
3.98e-12		7.32e-11
2.39e-11		1.6e-11
4.6e-11		7.12e-11
2.1e-11		4.76e-12
2.56e-10		2.78e-10
3.44e-11		3.22e-10
8.56e-11		1.6e-10
6.55e-11		4.83e-11
1.51e-09		2.62e-10
4.38e-11		2.64e-11
6.12e-10		5.61e-12
1.71e-10		2.58e-10
2.33e-10		3.26e-12
1.59e-10		3.45e-10
5.32e-10		1.49e-10
3.52e-11		1.33e-10
8.08e-12		8.32e-10
4.69e-12		2.77e-11
4.51e-11		4.14e-11
1.05e-12		4.12e-11
1.7e-11		8.05e-11
1.55e-10		8.58e-12
3.74e-10		4.1e-11
3.6e-10		6.68e-10
1.3e-10		9.63e-11
6.18e-10		1.11e-10
3.41e-11		2.23e-11
6.22e-12		9.4e-11
2.92e-10		2.41e-10
3.53e-10		2.63e-10
4.11e-10		9.29e-11
2.72e-11		3.3e-12
2.88e-10		3.6e-11
1.58e-10		4.35e-11
8.18e-11		3.56e-12
2.56e-10		2.03e-11
1.72e-10		2.8e-11
4.64e-11		1.2e-10
3.95e-10		5.4e-11
1.18e-09		1.88e-11
1.64e-10		3.16e-12
5.86e-10		2.64e-11
3.87e-10		4.37e-10
2.07e-10		8.58e-11
5.29e-11		3.73e-10
2.97e-10		7.82e-12
4.55e-10		3.1e-10
3.85e-10		2.63e-11
9.18e-10		1.62e-10
6.36e-10		7.23e-12
6.85e-10		2.56e-11
6.24e-10		1.13e-10
2.86e-10		5.36e-11
4.99e-12		1.14e-11
5.49e-10		3e-11
2.7e-10		3.91e-11
1.37e-11		2.99e-11
7.51e-10		5.82e-11
3.35e-10		1.99e-11
6.63e-11		2.97e-10
5.98e-11		1.39e-10
1.33e-10		3.91e-11
1.95e-11		3.88e-11
2.82e-10		1.66e-11
1.91e-10		5.46e-11
4.22e-10		1.37e-10
1.59e-12		1.88e-11
4.39e-10		1.09e-10
1.23e-11		4.44e-10
2.79e-10		1.09e-11
6.65e-11		9.56e-11
1.95e-11		3.7e-10
8.56e-11		5.46e-12
1.73e-12		1.28e-11
8.79e-11		1.61e-10
7.29e-11		5.34e-10
2.31e-11		9.89e-11
1.86e-11		2.18e-11
2.33e-11		7.44e-11
3.42e-11		1.54e-10
9.03e-11		1.58e-10
4.18e-11		1.03e-11
5.65e-11		1.11e-11
4.12e-11		2.07e-11
6.75e-11		1.14e-12
1.98e-11		1.24e-11
3.19e-10		8.1e-12
1.66e-11		4.63e-12
4.91e-11		7.55e-12
1.26e-11		5.87e-10
1.9e-10		5.72e-12
2.76e-11		2.22e-11
2.32e-10		1.5e-11
1.41e-10		6.84e-11
9.88e-11		1.8e-12
3.24e-12		6.71e-10
2.46e-11		2.79e-12
1.26e-10		1.14e-10
1.77e-11		1.58e-11
1.08e-11		5.5e-12
4.65e-10		5.67e-12
3.32e-10		6.51e-12
3.02e-11		7.34e-12
9.9e-12		1.73e-11
1.21e-10		2.25e-10
4.7e-10		8.11e-12
7.39e-11		1.94e-11
1.51e-11		1.95e-11
1.21e-10		4.55e-12
8.48e-12		7.8e-12
1.28e-09		1.85e-11
1.5e-09		1.08e-11
7.84e-11		1.12e-11
2.42e-11		3.32e-12
3.41e-11		5.85e-12
1.98e-11		4.51e-12
2.5e-11		6.67e-12
1.73e-11		4.02e-11
5.86e-11		3.52e-11
8.39e-11		9.12e-11
1.26e-11		7.19e-12
1.1e-11		1.49e-10
4.69e-11		9.43e-12
1.88e-11		5.18e-11
8.08e-12		8.15e-11
8.35e-11		1.66e-10
1.55e-11		1.49e-11
1.48e-11		2.63e-10
7.21e-12		3.76e-11
9.61e-12		1.06e-10
1e-11		2.15e-11
6.09e-12		2.41e-11
5.17e-12		4.69e-11
1.55e-12		2.1e-10
5.13e-11		7.16e-12
5.46e-11		3.1e-11
1.77e-10		2.7e-11
6.18e-11		8.92e-11
4.14e-11		6.09e-11
8.46e-12		1.48e-10
2.94e-10		2.29e-10
1.42e-11		3.13e-09
3.03e-11		9.73e-12
3.22e-11		4.03e-11
9.53e-12		6.98e-11
1.37e-11		2.16e-10
1.54e-11		1.89e-11
1.59e-11		2.41e-11
4.6e-11		6.53e-12
3.99e-10		3.15e-12
5.71e-10		7.79e-12
9.3e-11		3.87e-10
1.48e-11		1.09e-11
1.34e-10		4.59e-11
2.98e-11		4.99e-11
2.22e-11		1.68e-11
1.42e-10		3.26e-11
2.95e-11		2.58e-11
1.4e-10		6.99e-12
2.04e-11		1.69e-11
2e-11		8.47e-11
3.41e-11		3.04e-11
1.64e-10		7.06e-12
2.91e-11		7.21e-12
9.6e-11		5.45e-11
1.23e-10		2.5e-11
2.94e-11		2.77e-11
1.67e-10		2.06e-11
8.82e-12		5.85e-12
3.38e-11		4.8e-11
3.9e-12		1.54e-10
3.42e-10		2.34e-11
2.65e-10		1.7e-10
2.84e-10		8.51e-12
1.74e-10		6.41e-11
2.43e-10		1.31e-10
2.6e-11		4.25e-10
6.55e-10		2.31e-10
8.3e-12		5.94e-11
6.73e-11		4.81e-11
3.62e-11		5.77e-11
1.25e-10		1.75e-10
2.31e-10		4.17e-11
3.24e-10		9.3e-11
9.27e-11		2.24e-11
4.31e-10		7.54e-10
4.56e-11		1.27e-10
1.12e-10		2.64e-10
1.56e-10		3.6e-11
2.31e-11		2.98e-11
5.36e-10		9.26e-11
1.15e-09		3.54e-10
3.08e-11		2.5e-11
2.06e-10		5.2e-11
3.29e-10		7.15e-11
8.83e-11		5.12e-11
1.23e-11		5.91e-10
1.42e-10		9.14e-10
1.11e-09		4.43e-11
7.86e-11		3.99e-11
1.52e-10		4.12e-12
8.17e-12		2.24e-12
9.69e-12		4.11e-11
1.43e-11		4.7e-12
2.01e-11		3.72e-12
2.24e-11		1.55e-10
1.37e-11		8.54e-11
5.18e-12		1.76e-11
2.14e-11		7.7e-12
3.95e-12		1.94e-11
6.32e-12		1.09e-10
7.97e-12		1.28e-11
1.61e-11		4.25e-11
3.34e-11		5.64e-11
5.05e-11		7.48e-12
1.25e-10		6.69e-12
1.75e-11		1.81e-11
6.48e-12		3.54e-11
1.17e-10		1.35e-11
4.95e-12		5.42e-11
3.53e-11		5.55e-12
1.18e-11		4.33e-11
3.71e-11		4.18e-11
3.84e-11		3.5e-11
2e-11		3.39e-12
1.81e-11		5.8e-12
5.34e-11		5.61e-10
1.61e-11		1.01e-10
1.74e-11		1.21e-10
1.36e-10		1.54e-10
5.19e-12		8.65e-11
1.41e-11		2.74e-11
1.39e-11		5.93e-12
2.16e-10		1.06e-11
4.4e-12		3.27e-11
7.06e-11		2.57e-11
1e-12		1.88e-11
1.03e-11		1.79e-10
6.99e-11		2.76e-11
4.16e-10		1.38e-11
4.04e-11		9.66e-12
5.11e-11		5.31e-12
4.01e-11		2.07e-11
1.3e-11		1.46e-11
5.2e-12		6e-11
3.92e-11		1.25e-11
1.17e-10		1.37e-12
3e-11		1.27e-11
1.02e-11		2.87e-11
3.62e-11		1.77e-11
6.3e-12		2.34e-11
1.15e-10		3.99e-11
5.45e-10		2.23e-11
1.94e-10		1.71e-11
6.41e-12		3.84e-11
3.54e-10		2.15e-10
4.25e-10		2.86e-10
4.22e-11		8.58e-11
1.97e-10		1.91e-11
1.6e-10		1.9e-10
3.89e-10		1.21e-09
1.39e-11		9.71e-11
4.15e-10		2.49e-11
5.94e-10		1.45e-09
2.02e-11		2.35e-11
1.71e-11		5.89e-11
8.95e-11		3.86e-11
8.42e-11		4.83e-10
2.24e-11		4.16e-11
2.52e-11
1.21e-10
8.04e-10
4.09e-11
3.24e-10
6.53e-11
4.91e-11
3.21e-11
2.39e-10
2.1e-10
3.91e-11
6.11e-10
4.66e-11
2.68e-10
1.86e-10
5.91e-10
3.66e-10
9.86e-11
7.29e-11
2.4e-10
1.46e-10
9.61e-11
6.42e-12
7.1e-10
1.67e-10
9.22e-11
1.73e-10
5.74e-11
3.81e-10
1.1e-10
3e-11
7.99e-12
1.13e-10
2.93e-12
4.97e-11
4.64e-12
2.35e-11
1.1e-11
4.86e-12
1.52e-11
3.46e-11
5.05e-12
6.55e-12
2.6e-10
3.44e-11
7.48e-12
5.39e-12
4.53e-11
8.58e-11
1.22e-10
1.38e-11
8.41e-12
7.4e-11
1.31e-10
6.72e-12
1.42e-11
5.69e-11
1.04e-10
1.93e-12
1.26e-10
2.13e-11
1.36e-10
5.8e-12
1.06e-10
1.85e-11
2.84e-10
7.97e-11
2.05e-10
7.12e-12
7.88e-12
4.8e-11
2.95e-10
2.95e-11
5.27e-10
3.06e-11
1.32e-11
2.81e-10
1.56e-10
3.8e-11
1.69e-10
1.17e-09
5.42e-11
3.26e-10
2.34e-10
4.8e-11
2.47e-10
8.77e-11
1.78e-10
5.01e-11
2.95e-11
2.04e-10
1.87e-10
1.3e-11
6.37e-11
1.37e-10
